# Supplementary material for: Dynamic Barrier Modulation in Graphene–Diamond Schottky Interfaces for Enhanced Ultraviolet Photodetection
Source: Sensors (Basel). 2025 Dec 11;25(24):7536. doi: 10.3390/s25247536 (PMC12736982; doi:10.3390/s25247536)
Supplement: Supplementary file 1 [file sensors-25-07536-s001.zip]

Archive with 1 entries (1 files):
- sensors-3984509-supplementary.mp4
